# Supplementary material for: Introduced Spiders in Panama: Species Distributions and New Records
Source: Biology (Basel). 2024 Dec 24;14(1):4. doi: 10.3390/biology14010004 (PMC11762183; doi:10.3390/biology14010004)
Supplement: Supplementary file 1 [file biology-14-00004-s001.zip]

Archive with 1 entries (1 files):
- biology-3359074-supplementary.pdf
